# Supplementary material for: A dual, catalytic role for the fission yeast Ccr4-Not complex in gene silencing and heterochromatin spreading
Source: Genetics. 2023 Jun 6;224(4):iyad108. doi: 10.1093/genetics/iyad108 (PMC10411572; doi:10.1093/genetics/iyad108)
Supplement: iyad108_Supplementary_Data [file iyad108_supplementary_data.zip]

Archive with 12 entries (12 files):
- Supplementary_Data_1_GENETICS-2023-306219.xlsx
- Supplementary_Figure_1_GENETICS-2023-306219.pdf
- Supplementary_Figure_2_GENETICS-2023-306219.pdf
- Supplementary_Figure_3_GENETICS-2023-306219.pdf
- Supplementary_Figure_4_GENETICS-2023-306219.pdf
- Supplementary_Figure_5_GENETICS-2023-306219.pdf
- Supplementary_Figure_6_GENETICS-2023-306219.pdf
- Supplementary_Figure_7_GENETICS-2023-306219.pdf
- Supplementary_Figure_Legends_GENETICS-2023-306219.pdf
- Supplementary_Table_1_GENETICS-2023-306219.xlsx
- Supplementary_Table_2_GENETICS-2023-306219.xlsx
- Supplementary_Table_3_GENETICS-2023-306219.xlsx
