# Supplementary material for: A dual, catalytic role for the fission yeast Ccr4-Not complex in gene silencing and heterochromatin spreading
Source: Genetics. 2023 Jun 6;224(4):iyad108. doi: 10.1093/genetics/iyad108 (PMC10411572; doi:10.1093/genetics/iyad108)
Supplement: iyad108_Supplementary_Data [file iyad108_supplementary_data.zip › Supplementary_Data_1_GENETICS-2023-306219.xlsx]

## Sheet: Fig 1D
total RNAs, RT-qPCR
	strains (otr1R::ura4+)	ura4+ / act1+	Mean	relative to wt	SD
	wt	0.000317324	0.000310623	1	0.129967
		0.000347225
		0.000267322
	ccr4∆	0.000257087	0.000289273	0.931266	0.195041
		0.000251575
		0.000359157
	caf1∆	0.000742095	0.000654437	2.10685	0.24704
		0.000599403
		0.000621813
	mot2∆	0.000525831	0.000415986	1.3392	0.31447
		0.000338877
		0.000383249
	not2∆	0.000296453	0.000328488	1.05751	0.215201
		0.000283688
		0.000405323
	not3∆	0.00040208	0.000333283	1.07295	0.251698
		0.00024826
		0.000349508
	rcd1∆	0.000461163	0.000443175	1.42673	0.231383
		0.000504346
		0.000364017
	clr4∆	0.0161126	0.0138653	44.637	7.31126
		0.0115712
		0.0139121

## Sheet: Fig 1F
total RNAs, RT-qPCR
	strains (tel2L::ura4+)	ura4+ / act1+	Mean	relative to wt	SD
	wt	7.12729e-05	6.88283e-05	1	0.0554057
		6.44341e-05
		7.07778e-05
	ccr4∆	0.000229916	0.000177531	2.57933	0.660689
		0.00015445
		0.000148225
	caf1∆	0.00132944	0.00142324	20.6781	1.20873
		0.00145217
		0.00148811
	mot2∆	0.000947367	0.000945298	13.7342	0.271121
		0.000962838
		0.000925689
	not2∆	6.37912e-06	8.4053e-06	0.12212	0.0812674
		4.10726e-06
		1.47295e-05
	not3∆	8.85082e-05	8.50721e-05	1.23601	0.143516
		7.3935e-05
		9.27731e-05
	rcd1∆	3.77256e-05	3.9128e-05	0.568487	0.150379
		2.95504e-05
		5.0108e-05
	clr4∆	0.0331057	0.0328464	477.222	22.6915
		0.0311712
		0.0342623

## Sheet: Fig 1H
total RNAs, RT-qPCR
	strains (mat3M::ura4+)	ura4+ / act1+	Mean	relative to wt	SD
	wt	0.000125317	0.000117012	1	0.0802232
		0.000118892
		0.000106827
	ccr4∆	0.000713546	0.000660723	5.64661	0.518839
		0.000594398
		0.000674224
	caf1∆	0.013502	0.0112262	95.9401	16.8587
		0.0100055
		0.010171
	mot2∆	0.0114592	0.0103704	88.6268	8.09725
		0.00991859
		0.00973345
	not2∆	0.000141469	0.000143708	1.22815	0.0335265
		0.000148238
		0.000141418
	not3∆	0.00014111	0.000159692	1.36475	0.166582
		0.000179982
		0.000157986
	rcd1∆	0.000111796	0.000113505	0.970024	0.0943411
		0.000125299
		0.00010342
	clr4∆	0.0116848	0.0116883	99.8899	20.2866
		0.0140639
		0.00931632

## Sheet: Fig S1A
total RNAs, RT-qPCR
		dg				tlh1+
	strains	ratios over act1+	Mean	relative to wt	SD	ratios over act1+	Mean	relative to wt	SD
	wt	0.00123055	0.00121884	1	0.0175488	0.000257451	0.000237279	1	0.154679
		0.00119415				0.000259471
		0.00123182				0.000194915
	caf1∆	0.00191868	0.00183608	1.50642	0.0886799	0.00252893	0.00250131	10.5416	1.03702
		0.00187581				0.0022426
		0.00171375				0.0027324
	mot2∆	0.00168553	0.00179627	1.47375	0.254456	0.00112751	0.00122623	5.16786	0.552924
		0.00155669				0.00117606
		0.00214658				0.0013751
	clr4∆	0.134434	0.118545	97.2608	12.0444	0.054835	0.0487069	205.272	22.4709
		0.115718				0.0451294
		0.105485				0.0461562

## Sheet: Fig S1C
total RNAs, RT-qPCR
	strains (mat3M::gfp+)	gfp+ / act1+	Mean	relative to wt	SD
	wt	5.18856e-05	4.93041e-05	1	0.0511588
		4.91813e-05
		4.68454e-05
	ccr4∆	0.000430526	0.000468754	9.5074	0.681469
		0.0004936
		0.000482135
	caf1∆	0.00232033	0.0028977	58.772	16.8716
		0.0025216
		0.00385117
	mot2∆	0.00297362	0.00283051	57.4093	3.03581
		0.00267503
		0.0028429
	clr4∆	0.00144025	0.0015367	31.1679	2.03009
		0.00152978
		0.00164008

## Sheet: Fig S1D
total proteins, Western blotting

## Sheet: Fig S1E
total RNAs, RT-qPCR
	strains	matMc / act1+	Mean	relative to wt	SD
	wt	0.000152549	0.000122803	1	0.503041
		0.000164078
		5.17827e-05
	caf1∆	0.00146812	0.00129627	10.5557	1.40286
		0.00112357
		0.00129712
	mot2∆	0.000753536	0.000706358	5.75196	1.05226
		0.00080536
		0.000560177
	clr4∆	0.00172221	0.0013904	11.3222	2.95515
		0.00144613
		0.00100285

## Sheet: Fig S1G
total RNAs, RT-qPCR
	strains (mat3M::ura4+)	ura4+ / act1+	Mean	relative to wt	SD
	wt	0.000626705	0.000581818	1	0.108995
		0.000609478
		0.000509271
	mei4∆	0.000550361	0.000576615	0.991057	0.0442724
		0.000577637
		0.000601847
	mei4∆ mmi1∆	0.000811799	0.000830603	1.4276	0.068847
		0.000876602
		0.000803408
	mei4∆ erh1∆	0.000736915	0.000721356	1.23983	0.116765
		0.000780163
		0.000646991
	mei4∆ caf1∆	0.0323458	0.03719	63.9203	13.7531
		0.0464259
		0.0327981
	mei4∆ mot2∆	0.033446	0.0333567	57.3319	2.0264
		0.0344885
		0.0321356
	clr4∆	0.0318295	0.0345306	59.3495	9.59954
		0.0409529
		0.0308095

## Sheet: Fig 2A
H3K9me2 ChIP-qPCR
		ura4+			dg			tlh1+			act1+
	strains (mat3M::ura4+)	% input	Mean	SD	% input	Mean	SD	% input	Mean	SD	% input	Mean	SD
	wt	8.39985	7.57889	0.610288	17.1764	19.6654	3.28056	6.92485	6.60785	0.347337	0.0174636	0.0467303	0.0398043
		7.36352	7.57889	0.610288	23.8403	19.6654	3.28056	6.79002	6.60785	0.347337	0.025771	0.0467303	0.0398043
		6.94928	7.57889	0.610288	20.725	19.6654	3.28056	6.58593	6.60785	0.347337	0.104979	0.0467303	0.0398043
		7.6029	7.57889	0.610288	16.9198	19.6654	3.28056	6.1306	6.60785	0.347337	0.0387073	0.0467303	0.0398043
	caf1∆	5.82611	5.49117	1.35042	17.7447	17.1214	6.7115	14.0323	10.3788	4.55284	0.0192583	0.0329504	0.0126145
		7.20271	5.49117		26.3219	17.1214		14.5712	10.3788		0.0342225	0.0329504
		4.05848	5.49117		11.2492	17.1214		5.96551	10.3788		0.0494355	0.0329504
		4.87738	5.49117		13.17	17.1214		6.94605	10.3788		0.0288854	0.0329504
	mot2∆	1.9694	1.87128	0.298125	7.30156	11.453	3.16856	6.69726	7.58431	0.811264	0.0197094	0.0286347	0.0171195
		2.13593	1.87128		14.8617	11.453		7.19798	7.58431		0.0154373	0.0286347
		1.44375	1.87128		11.1208	11.453		8.55834	7.58431		0.0534926	0.0286347
		1.93602	1.87128		12.528	11.453		7.88365	7.58431		0.0258995	0.0286347
	clr4∆	0.0192855	0.0410158	0.0194363	0.0340598	0.0576495	0.0265843	0.0384331	0.0666227	0.022489	0.00218942	0.0121614	0.0181306
		0.0451052	0.0410158		0.0696467	0.0576495		0.0776629	0.0666227		0.00316651	0.0121614
		0.0654691	0.0410158		0.0374403	0.0576495		0.0601361	0.0666227		0.0393358	0.0121614
		0.0342033	0.0410158		0.0894513	0.0576495		0.0902585	0.0666227		0.00395375	0.0121614
	no Ab (no antibody)	0.0111872	0.0202988	0.0149043	0.0185446	0.0132796	0.00714401	0.0143631	0.0190496	0.0122227	0.00504472	0.0150592	0.015869
		0.00547959	0.0202988		0.00273297	0.0132796		0.0039313	0.0190496		0.00661176	0.0150592
		0.038487	0.0202988		0.0155959	0.0132796		0.0280742	0.0190496		0.0386674	0.0150592
		0.0260412	0.0202988		0.0162449	0.0132796		0.0298298	0.0190496		0.00991301	0.0150592

## Sheet: Fig 2B
H3K9me3 ChIP-qPCR
		ura4+			dg			tlh1+			act1+
	strains (mat3M::ura4+)	% input	Mean	SD	% input	Mean	SD	% input	Mean	SD	% input	Mean	SD
	wt	12.3491	9.9665	2.37387	9.31223	11.7264	3.61326	7.30842	10.0124	3.56106	0.129838	0.0896731	0.0375305
		11.5577			8.01824			6.79071			0.113468
		8.613			15.4382			14.1575			0.0570673
		7.34629			14.1369			11.7931			0.0583193
	caf1∆	6.66966	4.4362	2.50882	15.5812	15.1179	2.1013	8.95746	8.95096	0.508541	0.205846	0.133206	0.0693858
		6.5388			17.2745			9.53424			0.179006
		2.45852			12.2349			8.29436			0.0687445
		2.07781			15.3808			9.01777			0.0792283
	mot2∆	1.3398	0.909737	0.374624	9.32116	11.4364	2.72754	8.47143	9.7417	1.95676	0.088038	0.0673458	0.0177431
		1.10694			8.84003			7.6713			0.0760428
		0.611027			13.8339			11.3548			0.0547465
		0.581173			13.7505			11.4693			0.0505557
	clr4∆	0.0802936	0.0477799	0.0372102	0.249052	0.199571	0.060678	0.141267	0.104521	0.0431713	0.0432676	0.024396	0.0163216
		0.0796718			0.254621			0.142544			0.0327832
		0.0172393			0.154497			0.0673548			0.00999929
		0.0139151			0.140115			0.0669187			0.0115339
	no Ab (no antibody)	0.013518	0.0195549	0.00626078	0.031665	0.0366774	0.0115385	0.0126357	0.0153201	0.00286836	0.0154486	0.0171509	0.00273612
		0.0278593			0.0458313			0.0160893			0.0198698
		0.0206136			0.0464793			0.019021			0.0190564
		0.0162287			0.022734			0.0135346			0.0142289

[truncated: 23 more sheets: Fig 2C, Fig 2D, Fig S2A, Fig S2B, Fig 3A, Fig S3E, Fig S4A, Fig S4B, Fig S4C, Fig 4C, Fig 4D, Fig 4E, Fig S5A, Fig S5C, Fig S5D, Fig 5B, Fig 5C, Fig 5D, Fig S6A, Fig S6B …]
