# Supplementary material for: A dual, catalytic role for the fission yeast Ccr4-Not complex in gene silencing and heterochromatin spreading
Source: Genetics. 2023 Jun 6;224(4):iyad108. doi: 10.1093/genetics/iyad108 (PMC10411572; doi:10.1093/genetics/iyad108)
Supplement: iyad108_Supplementary_Data [file iyad108_supplementary_data.zip › Supplementary_Table_1_GENETICS-2023-306219.xlsx]

## Sheet: Supplementary Table 1
S. pombe strains used in this study
Strain	Genotype	Source
PR040	h90, ura4-DS/E, ade6-M210, leu1-32, mat3M::ura4+	H Madhani
PR041	h90, ade6-210, ura4-D18, leu1-32, his3-D1, tel2L::ura4+, tel1L::his3+, otr1R(SphI)::ade6+	H Madhani
PR116	PR041, clr4::hphRMX	This study
PR162	h90, ura4-D18, ade6-M210, leu1-32, mat3M(EcoRV)::ade6+	JP Javerzat
PR165	h+, ade6-M210, leu1-32, otr1R(SphI)::ura4+, ura4::gfp+::natRMX	M Bühler
PR167	h90, leu1-32, ura4-DS/E, mat3M::gfp+::natRMX	M Bühler
PR178	PR162, clr4::hphRMX	This study
PR189	PR167, clr4::kanRMX	This study
PR268	PR165, clr4::kanRMX	This study
PR361	PR040, Chp1-TAP::hphRMX	This study
PR385	PR040, Caf1-TAP::hphRMX	This study
PR396	PR040, mei4::natRMX	This study
PR411	PR040, mei4::natRMX, mmi1::hphRMX	Simonetti et al., 2017*
PR421	PR040, mei4::natRMX, caf1::hphRMX	This study
PR425	PR040, caf1::natRMX	Simonetti et al., 2017*
PR426	PR040, ccr4::natRMX	Simonetti et al., 2017*
PR454	PR165, caf1::kanRMX	This study
PR456	PR167, caf1::kanRMX	This study
PR457	PR041, caf1::natRMX	This study
PR458	PR165, ccr4::kanRMX	This study
PR459	PR167, ccr4::kanRMX	This study
PR467	PR162, ccr4::kanRMX	This study
PR468	PR041, mot2::kanRMX	This study
PR469	PR040, not3::kanRMX	Simonetti et al., 2017*
PR470	PR162, not3::kanRMX	This study
PR471	PR040, rcd1::kanRMX	Simonetti et al., 2017*
PR472	PR162, rcd1::kanRMX	This study
PR474	PR040, caf1::natRMX, Chp1-TAP::hphRMX	This study
PR483	PR040, not2::natRMX	Simonetti et al., 2017*
PR484	PR162, caf1::natRMX	This study
PR485	PR162, not2::natRMX	This study
PR525	PR162, mot2::natRMX	Andric et al., 2021*
PR526	PR167, mot2::kanRMX	Simonetti et al., 2017*
PR536	PR040, epe1::kanRMX	This study
PR537	PR041, ccr4::kanRMX	This study
PR540	PR165, mot2::kanRMX	This study
PR541	PR040, mot2::natRMX, Chp1-TAP::hphRMX	This study
PR551	PR040, mot2::natRMX, epe1::kanRMX	This study
PR553	PR040, caf1::natRMX, epe1::kanRMX	This study
PR556	PR165, not2::kanRMX	This study
PR557	PR165, rcd1::kanRMX	This study
PR558	PR165, not3::kanRMX	This study
PR559	PR041, not2::kanRMX	This study
PR560	PR041, rcd1::kanRMX	This study
PR561	PR041, not3::kanRMX	This study
PR573	PR040, clr4::natRMX	This study
PR577	PR040, Mot2-TAP::hphRMX	This study
PR579	PR040, clr4::natRMX, epe1::kanRMX	This study
PR659	PR040, Epe1-TAP::hphRMX	This study
PR792	PR040, mot2::natRMX	Simonetti et al., 2017*
PR808	PR040, pREP41::LEU2	Simonetti et al., 2017*
PR810	PR040, mot2::natRMX, pREP41::LEU2	Simonetti et al., 2017*
PR827	PR040, caf1::natRMX, Epe1-TAP::hphRMX	This study
PR828	PR040, mot2::natRMX, Epe1-TAP::hphRMX	This study
PR871	PR040, mei4::hphRMX, mot2::natRMX	This study
PR872	PR040, mei4::hphRMX, erh1::kanRMX	This study
PR935	PR040, mot2::natRMX, pREP41-Mot2RING∆-2xFLAG::LEU2	This study
PR939	PR040, mot2::natRMX, pREP41-Mot2-2xFLAG::LEU2	This study
PR968	PR040, mot2::kanRMX	Simonetti et al., 2017*
PR1024	PR040, Rpb1-HTP::natRMX	This study
PR1029	PR040, mot2::kanRMX, Rpb1-HTP::natRMX	This study
PR1099	PR040, mot2::natRMX, pREP41-Mot2C37A-2xFLAG::LEU2	This study
PR1100	PR040, mot2::natRMX, pREP41-Mot2C45A-2xFLAG::LEU2	This study
PR1101	PR040, caf1::natRMX, pREP41::LEU2	This study
PR1102	PR040, caf1::natRMX, pREP41-Caf1-2xFLAG::LEU2	This study
PR1130	PR040, caf1::natRMX, pREP41-Caf1D53A-2xFLAG::LEU2	This study
PR1741	PR040, Epe1-TAP	This study
PR1742	PR040, mot2::natRMX, Epe1-TAP	This study
PR1756	PR040, caf1::kanRMX, Epe1-TAP	This study
PR1757	PR040, mot2::natRMX, Epe1H297A-TAP	This study
PR1767	PR040, caf1::kanRMX, Epe1H297A-TAP	This study
PR1781	PR040, caf1::kanRMX, Rpb1-HTP::natRMX	This study
PR1841	PR040, clr4::kanRMX, Rpb1-HTP::natRMX	This study
PR1893	PR040, clr4::kanRMX, Chp1-TAP::hphRMX	This study
PR1902	PR040, Epe1H297A-TAP	This study
PAS331	h90, cenH::ade6p:SF-GFP (Kint2), mat3m(EcoRV)::ade6p:mKO2, ade6p:3xE2C:hygMX at Locus2, ΔREIII::REIII(Δs1, Δs2), clr4::kanRMX	Greenstein et al., 2018*
PAS332	h90, cenH::ade6p:SF-GFP (Kint2), mat3m(EcoRV)::ade6p:mKO2, ade6p:3xE2C:hygMX at Locus2, ΔREIII::REIII(Δs1, Δs2)	Greenstein et al., 2018*
PAS948	PAS332, mot2::kanRMX	This study
PAS949	PAS332, caf1::kanRMX	This study
PAS950	PAS332, mot2::kanRMX, epe1::natRMX	This study
PAS951	PAS332, caf1::kanRMX, epe1::natRMX	This study
* supplementary references
Simonetti F, Candelli T, Leon S, Libri D, Rougemaille M. 2017. Ubiquitination-dependent control of sexual differentiation in fission yeast. Elife. 6: e28046. doi: 10.7554/eLife.28046.
Andric V, Nevers A, Hazra D, Auxilien S, Menant A, Graille M, Palancade B, Rougemaille M. 2021. A scaffold lncRNA shapes the mitosis to meiosis switch. Nat Commun. 12(1): 770. doi: 10.1038/s41467-021-21032-7.
Greenstein RA, Jones SK, Spivey EC, Rybarski JR, Finkelstein IJ, Al-Sady B. 2018. Noncoding RNA-nucleated heterochromatin spreading is intrinsically labile and requires accessory elements for epigenetic stability. Elife. 7: e32948. doi: 10.7554/eLife.32948.
