# Supplementary material for: A dual, catalytic role for the fission yeast Ccr4-Not complex in gene silencing and heterochromatin spreading
Source: Genetics. 2023 Jun 6;224(4):iyad108. doi: 10.1093/genetics/iyad108 (PMC10411572; doi:10.1093/genetics/iyad108)
Supplement: iyad108_Supplementary_Data [file iyad108_supplementary_data.zip › Supplementary_Table_2_GENETICS-2023-306219.xlsx]

## Sheet: Supplementary Table 2
Plasmids used in this study
Number	Vector	Purpose	Source
B3874	pFA6a-kanMX6, ampR, ori	gene deletion	H Madhani
BHM1296	pFA6a-natMX6, ampR, ori	gene deletion	H Madhani
BHM1523	pRS316-TAP-hygMX, ampR, ori	C-terminal TAP tagging	H Madhani
BMR006	pRS316-hygMX-Pact1-Ers1(first 500 nucleotides), ampR, ori, URA3, CEN	gene deletion (hygMX cassette)	Lab stock
BMR021	pBS1539-HTP-natMX, ampR, ori	C-terminal HTP tagging	A Jacquier
BMR015	pREP41 (Pnmt41), LEU2, ampR, ori	plasmid-driven expression	Lab stock
BMR027	pREP41-MOT2-2xFLAG (Pnmt41), LEU2, ampR, ori	plasmid-driven expression	This study
BMR028	pREP41-MOT2RING∆-2xFLAG (Pnmt41), LEU2, ampR, ori	plasmid-driven expression	This study
BMR029	pREP41-MOT2C37A-2xFLAG (Pnmt41), LEU2, ampR, ori	plasmid-driven expression	This study
BMR032	pREP41-MOT2C45A-2xFLAG (Pnmt41), LEU2, ampR, ori	plasmid-driven expression	This study
BMR039	pREP41-CAF1-2xFLAG (Pnmt41), LEU2, ampR, ori	plasmid-driven expression	This study
BMR082	pREP41-CAF1D53A-2xFLAG (Pnmt41), LEU2, ampR, ori	plasmid-driven expression	This study
BMR208	pFA6a-HyTkAX	gene deletion	Lab stock
