# Supplementary material for: A dual, catalytic role for the fission yeast Ccr4-Not complex in gene silencing and heterochromatin spreading
Source: Genetics. 2023 Jun 6;224(4):iyad108. doi: 10.1093/genetics/iyad108 (PMC10411572; doi:10.1093/genetics/iyad108)
Supplement: iyad108_Supplementary_Data [file iyad108_supplementary_data.zip › Supplementary_Table_3_GENETICS-2023-306219.xlsx]

## Sheet: Supplementary Table 3
Oligonucleotides used in this study
Number	Location	Sequence	Assay
P239	dh fwd	5’-CCAGACCATTACAAGCACTACATACG-3’	qPCR
P240	dh rev	5’-GAATCTTCTCTTGAATAAAACCGCC-3’
P253	act1+ fwd	5’-AACCCTCAGCTTTGGGTCTT-3’
P254	act1+ rev	5’-TTTGCATACGATCGGCAATA-3’
P255	dg fwd	5’-CCATCACCACTTTCATCTCC-3’
P256	dg rev	5’-CAGGATACCTAGACGCACAA-3’
P389	gfp+ fwd	5’-TTCACTGGAGTTGTCCCAAT-3’
P390	gfp+ rev	5’-TTCCGTATGTTGCATCACCT-3’
P690	ura4+ fwd	5’-AGTGATTGTAAACTGCGGTA-3’
P691	ura4+ rev	5’-TCTCTATATCTCTTGGCTTCG-3’
P692	tlh1+ fwd	5’-GGAAAGGTGATGAATATGGTC-3’
P693	tlh1+ rev	5’-ATCGTACATCTTTGAATGCG-3’
P820	between cenH and matMc fwd	5’-CAATACAACTTTGGCGATCA-3’
P821	between cenH and matMc rev	5’-GAAGGTTGACAGTAGGAGAT-3’
P473	matMc fwd	5’-AAGTTTCCAAGCTGGTTGGA-3’
P1995	matMc rev	5’-GTTGTGCTTTATAAAACTCAGACATC-3’
P1996	IR-R fwd	5’-TGCATTGGTATGTGTTGATCGTG-3’
P1997	IR-R rev	5’-CGAACCGTCTAAGTGACTTATCG-3’
P2011	cenH fwd	5’-AGTAATTCTATGTACCCGTGC-3’
P2012	cenH rev	5’-CGTCGTCACCAATCGATCTT-3’
P2044	between dg and dh fwd	5’-ACTTGTACACAATGATTAGGTGG-3’
P2045	between dg and dh rev	5’-ACTCCAGCATTTTTTCAACTATCC-3’
P2046	between imr1 and dg fwd	5’-GACAACACGAATTTTACTTCTAGG-3’
P2047	between imr1 and dg rev	5’-CAACAACAGTCTTGGATTTATTTAGC-3’
P2050	imr1 fwd	5’-TGGTAGAAACATTGGTTAACCTC-3’
P2051	imr1 rev	5’-GTAAGCAATACCAATATAGCATGC-3’
P2054	IRC1 fwd	5’-GCAAACAGTTGACATAGAATTCAC-3’
P2055	IRC1 rev	5’-CTATAAGTGCTCTTTGTCATGAGAG-3’
P2056	SPAC212.09c fwd	5’-GGTATCGCCAACCAAATTGTC-3’
P2057	SPAC212.09c rev	5’-GTAGCAATCTTAGCATGTCTCTC-3’
P2058	SPAC212.07c fwd	5’-GCTGGATATAAGAAGTCGCTC-3’
P2059	SPAC212.07c rev	5’-TGTTACGAGTGTATTAGATCTGAAAG-3’
P2060	SPAC212.06c fwd	5’-GAGTACCAAGACAAAACGAAATG-3’
P2061	SPAC212.06c rev	5’-CCACAATAACAAACAAATAGCGAG-3’
P2062	SPAC212.03 fwd	5’-ACCATAACTGCCAAAGTACAG-3’
P2063	SPAC212.03 rev	5’-GTATTTCAAGTATGAGTAACAATCG-3’
P2064	SPAC977.03 fwd	5’-CACACACAGCTTCGTTAAGTC-3’
P2065	SPAC977.03 rev	5’-CCACCGTCTATAACGTGATTTG-3’
P276	ura4+ fwd	5’-GCTACTGGTTCCTACACAGAGA-3’	Northern probe
P258	ura4+ rev	5’-ATGCTGAGAAAGTCTTTGCTG-3’
